# Supplementary material for: Factors Influencing the Consumption of Seaweed amongst Young Adults
Source: Foods. 2022 Oct 1;11(19):3052. doi: 10.3390/foods11193052 (PMC9563983; doi:10.3390/foods11193052)
Supplement: Supplementary file 1 [file foods-11-03052-s001.zip]

Archive with 1 entries (1 files):
- foods-1924861-supplementary.pdf
